# Supplementary material for: Food Allergy Education and Management in Schools: A Scoping Review on Current Practices and Gaps
Source: Nutrients. 2022 Feb 9;14(4):732. doi: 10.3390/nu14040732 (PMC8879822; doi:10.3390/nu14040732)
Supplement: Supplementary file 1 [file nutrients-14-00732-s001.zip]

Archive with 1 entries (1 files):
- nutrients-1573383-supplementary.pdf
